# Supplementary material for: Altitude’s Impact on the Rhizosphere Prokaryotic Communities of the Cretan Endemic Plant Petromarula pinnata (L.) A.DC
Source: Microorganisms. 2025 Jan 3;13(1):74. doi: 10.3390/microorganisms13010074 (PMC11767782; doi:10.3390/microorganisms13010074)
Supplement: Supplementary file 1 [file microorganisms-13-00074-s001.zip]

Archive with 1 entries (1 files):
- microorganisms-3393407-supplementary.pdf
